# Supplementary material for: Explainable Machine Learning Framework for Dynamic Monitoring of Disease Prognostic Risk: Retrospective Cohort Study
Source: JMIR Form Res. 2025 Aug 7;9:e65585. doi: 10.2196/65585 (PMC12501906; doi:10.2196/65585)
Supplement: Multimedia Appendix 1 [file formative-v9-e65585-s001.xlsx]

## Sheet: Sheet1
Multimedia Appendix 1 (Table S1): Descriptive statistics of 84 variables including background information, symptoms, and blood and urine test data of COVID-19 patients for prognostic screening at the initial diagnosis.
	Outpatients	Inpatients	Overall
	(N=201)	(N=161)	(N=362)
Age
Median (Interquartile range)	34 (27, 47)	48 (31, 68)	39 (28, 55)
Sex
female	75 (37.3%)	66 (41.0%)	141 (39.0%)
male	126 (62.7%)	95 (59.0%)	221 (61.0%)
Height
Median (IQR)	169 (162, 174)	167 (158, 172)	168 (161, 173)
Missing	39 (19.4%)	36 (22.4%)	75 (20.7%)
Weight
Median (IQR)	65 (56, 72)	64 (50, 75)	65 (55, 74)
Missing	40 (19.9%)	35 (21.7%)	75 (20.7%)
Body mass index (BMI)
Median (IQR)	22.4 (20.6, 24.7)	22.2 (20.0, 24.7)	22.3 (20.4, 24.7)
Missing	40 (19.9%)	36 (22.4%)	76 (21.0%)
Pneumonia
0	123 (61.2%)	37 (23.0%)	160 (44.2%)
1	69 (34.3%)	123 (76.4%)	192 (53.0%)
Missing	9 (4.5%)	1 (0.6%)	10 (2.8%)
Diabetes mellitus
0	181 (90.0%)	126 (78.3%)	307 (84.8%)
1	6 (3.0%)	17 (10.6%)	23 (6.4%)
Missing	14 (7.0%)	18 (11.2%)	32 (8.8%)
Bronchial asthma
0	176 (87.6%)	137 (85.1%)	313 (86.5%)
1	11 (5.5%)	6 (3.7%)	17 (4.7%)
Missing	14 (7.0%)	18 (11.2%)	32 (8.8%)
Childhood asthma
0	185 (92.0%)	141 (87.6%)	326 (90.1%)
1	2 (1.0%)	2 (1.2%)	4 (1.1%)
Missing	14 (7.0%)	18 (11.2%)	32 (8.8%)
Pollen allergy
0	180 (89.6%)	140 (87.0%)	320 (88.4%)
1	7 (3.5%)	3 (1.9%)	10 (2.8%)
Missing	14 (7.0%)	18 (11.2%)	32 (8.8%)
Hyperuricemia (HUA)
0	178 (88.6%)	139 (86.3%)	317 (87.6%)
1	9 (4.5%)	4 (2.5%)	13 (3.6%)
Missing	14 (7.0%)	18 (11.2%)	32 (8.8%)
Hypertension (HTN)
0	176 (87.6%)	116 (72.0%)	292 (80.7%)
1	11 (5.5%)	27 (16.8%)	38 (10.5%)
Missing	14 (7.0%)	18 (11.2%)	32 (8.8%)
Dyslipidemia
0	186 (92.5%)	139 (86.3%)	325 (89.8%)
1	1 (0.5%)	4 (2.5%)	5 (1.4%)
Missing	14 (7.0%)	18 (11.2%)	32 (8.8%)
Smoking habit
0	121 (60.2%)	73 (45.3%)	194 (53.6%)
1	42 (20.9%)	9 (5.6%)	51 (14.1%)
Missing	38 (18.9%)	79 (49.1%)	117 (32.3%)
Smoking history
0	117 (58.2%)	68 (42.2%)	185 (51.1%)
1	46 (22.9%)	14 (8.7%)	60 (16.6%)
Missing	38 (18.9%)	79 (49.1%)	117 (32.3%)
Travel history
0	182 (90.5%)	138 (85.7%)	320 (88.4%)
1	4 (2.0%)	1 (0.6%)	5 (1.4%)
Missing	15 (7.5%)	22 (13.7%)	37 (10.2%)
Fever
0	24 (11.9%)	9 (5.6%)	33 (9.1%)
1	163 (81.1%)	78 (48.4%)	241 (66.6%)
Missing	14 (7.0%)	74 (46.0%)	88 (24.3%)
Joint pain
0	128 (63.7%)	60 (37.3%)	188 (51.9%)
1	57 (28.4%)	27 (16.8%)	84 (23.2%)
Missing	16 (8.0%)	74 (46.0%)	90 (24.9%)
Muscle pain
0	158 (78.6%)	66 (41.0%)	224 (61.9%)
1	27 (13.4%)	21 (13.0%)	48 (13.3%)
Missing	16 (8.0%)	74 (46.0%)	90 (24.9%)
Fatigue
0	91 (45.3%)	41 (25.5%)	132 (36.5%)
1	96 (47.8%)	46 (28.6%)	142 (39.2%)
Missing	14 (7.0%)	74 (46.0%)	88 (24.3%)
Cough
0	78 (38.8%)	41 (25.5%)	119 (32.9%)
1	109 (54.2%)	46 (28.6%)	155 (42.8%)
Missing	14 (7.0%)	74 (46.0%)	88 (24.3%)
Spitting
0	122 (60.7%)	62 (38.5%)	184 (50.8%)
1	62 (30.8%)	25 (15.5%)	87 (24.0%)
Missing	17 (8.5%)	74 (46.0%)	91 (25.1%)
Pharyngeal pain
0	142 (70.6%)	70 (43.5%)	212 (58.6%)
1	45 (22.4%)	17 (10.6%)	62 (17.1%)
Missing	14 (7.0%)	74 (46.0%)	88 (24.3%)
Nasal discharge/nasal obstruction
0	130 (64.7%)	60 (37.3%)	190 (52.5%)
1	57 (28.4%)	27 (16.8%)	84 (23.2%)
Missing	14 (7.0%)	74 (46.0%)	88 (24.3%)
Headache
0	99 (49.3%)	46 (28.6%)	145 (40.1%)
1	88 (43.8%)	41 (25.5%)	129 (35.6%)
Missing	14 (7.0%)	74 (46.0%)	88 (24.3%)
Abdominal pain
0	163 (81.1%)	79 (49.1%)	242 (66.9%)
1	17 (8.5%)	6 (3.7%)	23 (6.4%)
Missing	21 (10.4%)	76 (47.2%)	97 (26.8%)
Nausea/vomiting
0	172 (85.6%)	78 (48.4%)	250 (69.1%)
1	14 (7.0%)	9 (5.6%)	23 (6.4%)
Missing	15 (7.5%)	74 (46.0%)	89 (24.6%)
Diarrhea
0	152 (75.6%)	70 (43.5%)	222 (61.3%)
1	35 (17.4%)	17 (10.6%)	52 (14.4%)
Missing	14 (7.0%)	74 (46.0%)	88 (24.3%)
Shortness of breath/dyspnea
0	164 (81.6%)	68 (42.2%)	232 (64.1%)
1	23 (11.4%)	20 (12.4%)	43 (11.9%)
Missing	14 (7.0%)	73 (45.3%)	87 (24.0%)
Chest disharmony/chest pain
0	161 (80.1%)	68 (42.2%)	229 (63.3%)
1	14 (7.0%)	15 (9.3%)	29 (8.0%)
Missing	26 (12.9%)	78 (48.4%)	104 (28.7%)
Smell disorder
0	119 (59.2%)	60 (37.3%)	179 (49.4%)
1	68 (33.8%)	27 (16.8%)	95 (26.2%)
Missing	14 (7.0%)	74 (46.0%)	88 (24.3%)
Taste disorder
0	124 (61.7%)	58 (36.0%)	182 (50.3%)
1	63 (31.3%)	29 (18.0%)	92 (25.4%)
Missing	14 (7.0%)	74 (46.0%)	88 (24.3%)
Creatine kinase (CK)
Median (IQR)	77 (54, 101)	71 (53, 110)	74 (53.25, 106)
Aspartate aminotransferase (glutamic-oxaloacetic transaminase) (AST[GOT])
Median (IQR)	23 (18, 31)	25 (19, 38)	24 (19, 34)
Alanine aminotransferase (glutamate pyruvate transaminase) (ALT [GPT])
Median (IQR)	20 (13, 33)	19 (14, 35)	19 (13, 33)
Lactate dehydrogenase (LDH)
Median (IQR)	177 (152, 219)	197 (165, 249)	186 (158, 230)
C-reactive protein (CRP)
Median (IQR)	0.34 (0.10, 1.26)	0.81 (0.20, 3.43)	0.55 (0.12, 2.67)
Alkaline phosphatase (Japan Society of Clinical Chemistry) (ALP [JSCC])
Median (IQR)	182 (153, 227)	196 (165, 241)	190 (156, 233)
Alkaline phosphatase (International Federation of Clinical Chemistry) (ALP [IFCC])
Median (IQR)	66 (54, 80)	70 (59, 85)	67 (55, 82)
Missing	15 (7.5%)	4 (2.5%)	19 (5.2%)
Gamma-glutamyl transpeptidase (γ-GTP)
Median (IQR)	28 (18, 50)	26 (16, 59)	27 (17, 54)
Total protein (TP)
Median (IQR)	7.2 (6.9, 7.5)	7.1 (6.8, 7.4)	7.2 (6.9, 7.4)
Missing	1 (0.5%)	0 (0%)	1 (0.3%)
Albumin (ALB)
Median (IQR)	4.3 (4.0, 4.5)	4 (3.6, 4.4)	4.2 (3.9, 4.5)
Missing	1 (0.5%)	0 (0%)	1 (0.3%)
Total Bilirubin (T-Bil)
Median (IQR)	0.48 (0.34, 0.64)	0.50 (0.37, 0.62)	0.50 (0.36, 0.64)
Creatinine
Median (IQR)	0.81 (0.68, 0.92)	0.80 (0.65, 1.01)	0.81 (0.67, 0.95)
1/Creatinine
Median (IQR)	1.24 (1.09, 1.47)	1.25 (0.99,1.54)	1.24 (1.05, 1.49)
Estimated glomerular filtration rate (eGFR)-creatinine
Median (IQR)	81.6 (69.8, 91.6)	73.7 (60.5, 90.1)	77.6 (66.1, 90.9)
Sodium (Na)
Median (IQR)	140 (139, 142)	139 (137, 141)	140 (138, 141)
Potassium (K)
Median (IQR)	4.1 (3.9, 4.3)	4.1 (3.8, 4.3)	4.1 (3.9, 4.3)
Chloride (Cl)
Median (IQR)	104 (101, 105)	103 (100, 105)	103 (101, 105)
Amylase (AMY)
Median (IQR)	65 (53, 78)	63 (52, 83)	64 (52, 81)
Missing	2 (1.0%)	1 (0.6%)	3 (0.8%)
Red blood cell count
Median (IQR)	479 (452, 514)	470 (435, 515)	475 (445, 515)
Leukocyte count
Median (IQR)	4.3 (3.5, 5.3)	4.7 (3.8, 5.8)	4.5 (3.6, 5.5)
Platelet count
Median (IQR)	19.3 (16.4, 22.8)	18.8 (16.1, 23.3)	19.0 (16.1, 23.1)
Neutrophil count
Median (IQR)	2.62 (1.93, 3.47)	2.98 (2.21, 4.24)	2.79 (2.01, 3.74)
Lymphocyte count
Median (IQR)	1.21 (0.91, 1.54)	1.10 (0.82, 1.55)	1.18 (0.87, 1.55)
Monocyte count
Median (IQR)	0.32 (0.24, 0.43)	0.33 (0.24, 0.45)	0.32 (0.24, 0.44)
Eosinophil count
Median (IQR)	0.03 (0.01, 0.08)	0.02 (0, 0.06)	0.03 (0.01, 0.06)
Basophil count
Median (IQR)	0.01 (0.01, 0.02)	0.01 (0.01, 0.02)	0.01 (0.01, 0.02)
Neutrophil-%
Median (IQR)	61.5 (52.5, 70.4)	65.4 (56.2, 74.1)	63.4 (54.0, 71.9)
Lymphocyte-%
Median (IQR)	28.8 (21.3, 37.8)	26.2 (18.3, 33.5)	28.0 (19.6, 35.8)
Monocyte-%
Median (IQR)	7.6 (5.7, 9.4)	7.1 (5.7, 9.0)	7.5 (5.7, 9.3)
Eosinophil-%
Median (IQR)	0.7 (0.3, 1.8)	0.5 (0, 1.3)	0.7 (0.2, 1.6)
Basophil-%
Median (IQR)	0.3 (0.2, 0.4)	0.3 (0.2, 0.4)	0.3 (0.2, 0.4)
D-dimer
Median (IQR)	0.2 (0.1, 0.4)	0.3 (0.1, 0.8)	0.2 (0.1, 0.6)
Missing	26 (12.9%)	6 (3.7%)	32 (8.8%)
Fibrinogen
Median (IQR)	325 (273, 395.5)	368 (299, 445.5)	340 (282, 419)
Missing	26 (12.9%)	10 (6.2%)	36 (9.9%)
Hemoglobin
Median (IQR)	14.7 (13.7, 15.7)	14.5 (13.1, 15.7)	14.6 (13.5, 15.7)
Hematocrit
Median (IQR)	43.4 (41.2, 46.0)	42.4 (38.8, 46.5)	43.1 (40.2, 46.2)
Mean corpuscular volume (MCV)
Median (IQR)	90.5 (87.7, 93.2)	90.0 (88.5, 92.5)	90.3 (87.9, 92.9)
Mean corpuscular hemoglobin (MCH)
Median (IQR)	30.8 (29.7, 31.7)	30.6 (29.7, 31.6)	30.7 (29.7, 31.7)
Mean corpuscular hemoglobin concentration (MCHC)
Median (IQR)	33.9 (33.3, 34.6)	33.8 (33.0, 34.4)	33.85 (33.2, 34.5)
Red cell distribution width (RDW)
Median (IQR)	12.2 (11.9, 12.8)	12.3 (11.9, 13.2)	12.3 (11.9, 12.9)
Mean platelet volume (MPV)
Median (IQR)	9.8 (9.4, 10.4)	9.9 (9.4, 10.6)	9.9 (9.4, 10.5)
Platelet distribution width (PDW)
Median (IQR)	10.7 (9.9, 12)	11 (9.8, 12)	10.85 (9.8, 12)
Blood glucose (GLU)
Median (IQR)	102 (94, 114)	111 (96, 128)	104 (95, 121)
Missing	1 (0.5%)	0 (0%)	1 (0.3%)
Chyle
Median (IQR)	0 (0, 0)	0 (0, 0)	0 (0, 0)
Hemolysis
Median (IQR)	0 (0, 0)	0 (0, 0)	0 (0, 0)
Prothrombin time (PT)
Median (IQR)	10.8 (10.4, 11.1)	11.0 (10.5, 11.4)	10.9 (10.5, 11.3)
Missing	28 (13.9%)	8 (5.0%)	36 (9.9%)
PT control (PT-Cont)
Median (IQR)	10.6 (10.6, 10.7)	10.6 (10.6, 10.7)	10.6 (10.6, 10.7)
Missing	28 (13.9%)	8 (5.0%)	36 (9.9%)
PT percent (PT-%)
Median (IQR)	98 (92, 105)	98 (89, 104)	98 (91, 105)
Missing	28 (13.9%)	8 (5.0%)	36 (9.9%)
PT ratio
Median (IQR)	1.01 (0.97, 1.05)	1.01 (0.98, 1.07)	1.01 (0.97, 1.06)
Missing	28 (13.9%)	8 (5.0%)	36 (9.9%)
PT-International normalized ratio (PT-INR)
Median (IQR)	1.01 (0.97, 1.05)	1.02 (0.98, 1.07)	1.02 (0.98, 1.06)
Missing	28 (13.9%)	8 (5.0%)	36 (9.9%)
Activated partial thromboplastin time (APTT)
Median (IQR)	31.9 (29.7, 34.5)	32.4 (30.3, 35.1)	32.05 (30.0, 35.0)
Missing	28 (13.9%)	8 (5.0%)	36 (9.9%)
Uric acid (UA)
Median (IQR)	4.9 (4.1, 5.8)	4.8 (3.6, 6.0)	4.9 (3.9, 5.9)
Missing	3 (1.5%)	3 (1.9%)	6 (1.7%)
Urea nitrogen (UN)
Median (IQR)	11.4 (9.1, 14)	12.7 (10.4, 16.4)	11.8 (9.8, 14.8)
