# Supplementary material for: Explainable Machine Learning Framework for Dynamic Monitoring of Disease Prognostic Risk: Retrospective Cohort Study
Source: JMIR Form Res. 2025 Aug 7;9:e65585. doi: 10.2196/65585 (PMC12501906; doi:10.2196/65585)
Supplement: Multimedia Appendix 2 [file formative-v9-e65585-s002.xlsx]

## Sheet: Sheet1
Multimedia Appendix 2 (Table S2): Descriptive statistics of 72 variables including background information, vital signs, and blood and urine test data of COVID-19 cases for dynamic mortality risk assessment during hospitalization.
	COVID-19
	(182 cases,
	2570 records)
Age
Median (IQR)	59 (42, 75)
Sex
female cases (records, %)	71 (1005, 39.1%)
male cases (records, %)	108 (1544, 60.1%)
Missing (records, %)	3 (21, 0.8%)
Height
Median (IQR)	166 (156, 172)
Missing	387 (15.1%)
Weight
Median (IQR)	65 (50, 78)
Missing	352 (13.7%)
Body mass index (BMI)
Median (IQR)	22.8 (20.4, 26.7)
Missing	403 (15.7%)
Systolic blood pressure
Median (IQR)	122 (109, 135)
Missing	100 (3.9%)
Diastolic blood pressure
Median (IQR)	74 (66, 83)
Missing	100 (3.9%)
Respiratory rate
Median (IQR)	17 (16, 18)
Missing	107 (4.2%)
Saturation of Peripheral Oxygen (SpO2)
Median (IQR)	97 (95, 98)
Missing	22 (0.9%)
Pulse rate
Median (IQR)	72 (64, 80)
Missing	100 (3.9%)
Body temperature
Median (IQR)	36.6 (36.4, 36.8)
Missing	22 (0.9%)
Dietary intake (main dishes)
Median (IQR)	100 (50, 100)
Missing	2570 (100%)
Dietary intake (side dishes)
Median (IQR)	100 (90, 100)
Missing	2570 (100%)
Defecation frequency
Median (IQR)	1 (1, 1)
Missing	259 (10.1%)
Urination frequency
Median (IQR)	6 (5, 8)
Missing	352 (13.7%)
C-reactive protein (CRP)
Median (IQR)	0.46 (0.1, 1.7325)
Missing	0 (0%)
Lactate dehydrogenase (LDH)
Median (IQR)	231 (181, 309)
Missing	0 (0%)
Red cell distribution width (RDW)
Median (IQR)	12.5 (11.9, 13.8)
Missing	0 (0%)
Creatinine
Median (IQR)	0.7 (0.56, 0.89)
Missing	0 (0%)
1/Creatinine
Median (IQR)	1.429 (1.124, 1.786)
Missing	0 (0%)
Estimated glomerular filtration rate (eGFR)-creatinine
Median (IQR)	82.52 (68.9, 98.4)
Missing	0 (0%)
Basophil count
Median (IQR)	0.01 (0.01, 0.02)
Missing	0 (0%)
Eosinophil count
Median (IQR)	0.01 (0, 0.06)
Missing	0 (0%)
Monocyte count
Median (IQR)	0.34 (0.24, 0.4775)
Missing	0 (0%)
Lymphocyte count
Median (IQR)	1.05 (0.64, 1.58)
Missing	0 (0%)
Neutrophil count
Median (IQR)	4.825 (2.91, 7.555)
Missing	0 (0%)
Red blood cell count
Median (IQR)	435 (379, 482)
Missing	0 (0%)
White blood cell count
Median (IQR)	6.7 (4.6, 9.2)
Missing	0 (0%)
Platelet count
Median (IQR)	22.3 (17.4, 29.2)
Missing	0 (0%)
Basophil-%
Median (IQR)	0.2 (0.1, 0.3)
Missing	0 (0%)
Eosinophil-%
Median (IQR)	0.2 (0, 0.9)
Missing	0 (0%)
Monocyte-%
Median (IQR)	5.6 (3.8, 7.1)
Missing	0 (0%)
Lymphocyte-%
Median (IQR)	17.95 (9.425, 29.3)
Missing	0 (0%)
Neutrophil-%
Median (IQR)	75.3 (62.6, 86)
Missing	0 (0%)
Mean platelet volume (MPV)
Median (IQR)	10.1 (9.6, 10.9)
Missing	0 (0%)
Sodium (Na)
Median (IQR)	141 (138, 143)
Missing	0 (0%)
Potassium (K)
Median (IQR)	4.1 (3.7, 4.5)
Missing	0 (0%)
Calcium (Ca)
Median (IQR)	8.8 (8.4, 9.2)
Missing	64 (2.5%)
Krebs von den Lungen-6 (KL-6)
Median (IQR)	235 (159, 332)
Missing	206 (8.0%)
Amylase (AMY)
Median (IQR)	72 (54, 94)
Missing	4 (0.2%)
Albumin (ALB)
Median (IQR)	3.4 (2.8, 3.9)
Missing	0 (0%)
Inorganic phosphorus
Median (IQR)	3.4 (3, 3.9)
Missing	64 (2.5%)
Total protein
Median (IQR)	6.3 (5.7, 6.9)
Missing	1 (0.0%)
Blood glucose
Median (IQR)	103 (87, 146)
Missing	1 (0.0%)
Aspartate aminotransferase (glutamic-oxaloacetic transaminase) (AST(GOT))
Median (IQR)	25 (18, 36)
Missing	0 (0%)
Alanine aminotransferase (glutamate pyruvate transaminase) (ALT (GPT))
Median (IQR)	30 (17, 66)
Missing	0 (0%)
Platelet distribution width (PDW)
Median (IQR)	11.1 (10, 12.6)
Missing	0 (0%)
Mean corpuscular hemoglobin (MCHC)
Median (IQR)	30.4 (29.4, 31.3)
Missing	0 (0%)
D-dimer
Median (IQR)	0.9 (0.3, 2.6)
Missing	16 (0.6%)
Uric acid (UA)
Median (IQR)	4.6 (3.5, 5.8)
Missing	9 (0.4%)
Gamma-glutamyl transpeptidase (γ-GTP)
Median (IQR)	35 (20, 72)
Missing	0 (0%)
Activated partial thromboplastin time (APTT)
Median (IQR)	30.2 (27.6, 33.3)
Missing	20 (0.8%)
Creatine kinase (CK)
Median (IQR)	50 (30, 86)
Missing	0 (0%)
Alkaline phosphatase (Japan Society of Clinical Chemistry) (ALP [JSCC])
Median (IQR)	196 (159, 247)
Missing	0 (0%)
Alkaline phosphatase (International Federation of Clinical Chemistry) (ALP [IFCC])
Median (IQR)	69 (57, 87)
Missing	90 (3.5%)
Urea nitrogen (UN)
Median (IQR)	14.2 (11.3, 20.075)
Missing	0 (0%)
Prothrombin time (PT)
Median (IQR)	10.9 (10.4, 11.5)
Missing	20 (0.8%)
PT control (PT-Cont)
Median (IQR)	10.7 (10.6, 10.9)
Missing	20 (0.8%)
PT-International normalized ratio (PT-INR)
Median (IQR)	1.01 (0.97, 1.07)
Missing	20 (0.8%)
PT ratio
Median (IQR)	1.01 (0.96, 1.06)
Missing	20 (0.8%)
PT-percent (PT-%)
Median (IQR)	98 (89, 107)
Missing	20 (0.8%)
Chloride (Cl)
Median (IQR)	104 (101, 106)
Missing	0 (0%)
Mean corpuscular volume (MCV)
Median (IQR)	90.1 (87.8, 93.2)
Missing	0 (0%)
β-D Glucan
Median (IQR)	5.1 (2.1, 9.6)
Missing	294 (11.4%)
Fibrinogen
Median (IQR)	333 (267, 413)
Missing	31 (1.2%)
Total Bilirubin (T-Bil)
Median (IQR)	0.51 (0.37, 0.68)
Missing	0 (0%)
Hematocrit
Median (IQR)	39.15 (34.7, 42.7)
Missing	0 (0%)
Hemoglobin
Median (IQR)	13.1 (11.6, 14.6)
Missing	0 (0%)
Mean corpuscular hemoglobin concentration (MCHC)
Median (IQR)	33.6 (32.9, 34.3)
Missing	0 (0%)
Hemolysis
Median (IQR)	0 (0, 0)
Missing	0 (0%)
Jaundice
Median (IQR)	0 (0, 0)
Missing	0 (0%)
Chyle
Median (IQR)	0 (0, 0)
Missing	0 (0%)
